# Supplementary material for: Effects of Antibody Response after Booster Vaccination on SARS-CoV-2 Breakthrough Infections and Disease Outcomes in Advanced Cancer Patients: A Prospective Analysis of the Vax-on-Third Study
Source: Curr Oncol. 2023 May 17;30(5):5103–15. doi: 10.3390/curroncol30050386 (PMC10217296; doi:10.3390/curroncol30050386)
Supplement: Supplementary file 1 [file curroncol-30-00386-s001.zip]

Archive with 1 entries (1 files):
- curroncol-2362371-supplementary.pdf
